# Supplementary material for: An Intensive Culinary Intervention Programme to Promote Healthy Ageing: The SUKALMENA-InAge Feasibility Pilot Study
Source: Nutrients. 2024 Jun 1;16(11):1735. doi: 10.3390/nu16111735 (PMC11174777; doi:10.3390/nu16111735)
Supplement: Supplementary file 1 [file nutrients-16-01735-s001.zip]

Archive with 1 entries (1 files):
- nutrients-2995354-supplementary.pdf
